# Supplementary material for: Hepatitis C virus nonstructural protein NS3 unfolds viral G-quadruplex RNA structures
Source: J Biol Chem. 2022 Sep 13;298(11):102486. doi: 10.1016/j.jbc.2022.102486 (PMC9582721; doi:10.1016/j.jbc.2022.102486)
Supplement: Table S1 [file mmc2.xlsx]

## Sheet: Table S1
		Table S1
		Sequences of RNA and DNA oligonucleotides used in our study.
		Name	Sequence
		HCVG4	5′-AAGGGCUGCGGGUGGGCAGGGAA-6FAM-3′
		NEGG4	5′-AAGGGAGGGGGGGUCCUGGAGGAA-6FAM-3′
		NONHCVG4	5′-AAGGGUGGGUGGGUGGGAA-6FAM-3′
		A20	5′-AAAAAAAAAAAAAAAAAAAA-6FAM-3′
		HCVG4-A20	5′-AAGGGCUGCGGGUGGGCAGGGAAAAAAAAAA
			AAAAAAAAAA-6FAM-3′
		NEGG4-A20	5′-AAGGGAGGGGGGGUCCUGGAGGAAAAAAA
			AAAAAAAAAAAAA-6FAM-3′
		NONHCVG4-A20	5′-AAGGGUGGGUGGGUGGGAAAAAAAAAAAAA
			AAAAAAA-6FAM-3′
		HCVG4-A20 reporter	5′-CGCGUUAAGAAAAUAAAGAUUCCCC
			UGAGGGCUGCGGGUGGGCAGGGAAAAAAAAAAAAAAAAAAAA-3′
		HCVG4-A9 reporter	5′-CGCGUUAAGAAAAUAAAGAUUCCCC
			UGAGGGCUGCGGGUGGGCAGGGAAAAAAAAA-3′
		HCVG4-A2 reporter	5′-CGCGUUAAGAAAAUAAAGAUUCCCC
			UGAGGGCUGCGGGUGGGCAGGG AA-3′
		NEGG4-A20 reporter	5′-CGCGUUAAGAAAAUAAAGAUUCCCC
			UGAGGGAGGGGGGGUCCUGGAGGAAAAAAAAAAAAAAAAAAAA-3′
		NONHCVG4-A20 reporter	5′-CGCGUUAAGAAAAUAAAGAUUCCCC
			UGAGGGUGGGUGGGUGGGAAAAAAAAAAAAAAAAAAAA-3′
		MUTHCVG4-A20 reporter	5′-CGCGUUAAGAAAAUAAAGAUUCCCC
			UGAAAACUGCAAAUAAACAAAAAAAAAAAAAAAAAAAAAAAA-3′
		DELHCVG4-A20 reporter	5′-CGCGUUAAGAAAAUAAAGAUUCCCC
			UGAAAAAAAAAAAAAAAAAAAAA-3′
		Trap reporter	5′-GGGGAAUCUUUAUUUUCUUAACG
			CG-3′
		HCVG4-QTrap	5′-CCCUGCCCACCCGCAGCCC-3′
		NEGG4-QTrap	5′-CCUCCAGGACCCCCCCUCCC-3′
		NONHCVG4-QTrap	5′-CCCACCCACCCACCC-3′
		HCVG4-cTrap	5′-GGGCTGCGGGTGGGCAGGG-3′
		NEGG4-cTrap	5′-GGGAGGGGGGGTCCTGGAGG-3′
		NONHCVG4-cTrap	5′-GGGTGGGTGGGTGGG-3′
